# Supplementary material for: Clinical Practice Variation Among Pediatric Rheumatologists Treating Kawasaki Disease: Results of a North American Survey
Source: Children (Basel). 2025 Dec 16;12(12):1695. doi: 10.3390/children12121695 (PMC12731380; doi:10.3390/children12121695)
Supplement: Supplementary file 1 [file children-12-01695-s001.zip]

Archive with 1 entries (1 files):
- children-3931772-supplementary.pdf
